# Supplementary material for: Antimicrobial Stewardship from Health Professionals’ Perspective: Awareness, Barriers, and Level of Implementation of the Program
Source: Antibiotics (Basel). 2022 Jan 14;11(1):99. doi: 10.3390/antibiotics11010099 (PMC8773352; doi:10.3390/antibiotics11010099)
Supplement: Supplementary file 1 [file antibiotics-11-00099-s001.zip]

Archive with 1 entries (1 files):
- antibiotics-1522325-supplementary.pdf
